# Supplementary material for: Refined Zoning of Landslide Susceptibility: A Case Study in Enshi County, Hubei, China
Source: Int J Environ Res Public Health. 2022 Aug 1;19(15):9412. doi: 10.3390/ijerph19159412 (PMC9368755; doi:10.3390/ijerph19159412)
Supplement: Supplementary file 1 [file ijerph-19-09412-s001.zip]

Archive with 1 entries (1 files):
- ijerph-1788533-supplementary.pdf
